# Supplementary material for: CRISPRa-Mediated Increase of OPA1 Expression in Dominant Optic Atrophy
Source: Int J Mol Sci. 2025 Jul 2;26(13):6364. doi: 10.3390/ijms26136364 (PMC12249591; doi:10.3390/ijms26136364)
Supplement: Supplementary file 1 [file ijms-26-06364-s001.zip]

Archive with 1 entries (1 files):
- ijms-3688958-supplementary.pdf
